# Supplementary material for: Moving from Principles to Practice: A Scoping Review of Value-Based Healthcare (VBHC) Implementation Strategies
Source: Healthcare (Basel). 2024 Dec 5;12(23):2457. doi: 10.3390/healthcare12232457 (PMC11641097; doi:10.3390/healthcare12232457)
Supplement: Supplementary file 1 [file healthcare-12-02457-s001.zip]

Archive with 1 entries (1 files):
- healthcare-3305662-supplementary.pdf
